# Supplementary material for: Let It Beat: How Lifestyle and Psychosocial Factors Affect the Risk of Sudden Cardiac Death—A 10-Year Follow-Up Study
Source: Int J Environ Res Public Health. 2022 Feb 24;19(5):2627. doi: 10.3390/ijerph19052627 (PMC8909732; doi:10.3390/ijerph19052627)
Supplement: Supplementary file 1 [file ijerph-19-02627-s001.zip]

Archive with 1 entries (1 files):
- ijerph-1591709-supplementary.pdf
